# Supplementary material for: Molecular diagnosis of visceral leishmaniasis: a French study comparing a reference PCR method targeting kinetoplast DNA and a commercial kit targeting ribosomal DNA
Source: Microbiol Spectr. 2023 Oct 11;11(6):e02154-23. doi: 10.1128/spectrum.02154-23 (PMC10714885; doi:10.1128/spectrum.02154-23)
Supplement: Table S1 — Raw data. [file spectrum.02154-23-s0001.xlsx]

## Sheet: TableS1
Table S1: Raw data. Discordant results are highlighted in yellow; NA: non applicable; M: male, F: Female; Extraction serie number: M stands for MagNA Pure compact extraction on whole blood, F for Qiagen DNA mini-prep on buffy coat; Sample XXr or d stands for re-tested or diluted.For Clonit kit, IC Cp values higher than 28, posssibly partially inhibited, are highlighted in blue.
							Routine Cp values for reference PCR						Cp values commercial methodb
		Age (years)	Sexe	Expected results	Name of extraction serie	Routine PCR run number	Cp1	Cp2	Mean Cp	Routine Cp values for positive control (reference PCR)	Routine Cp values for inhibition control (reference PCR)	Routine Cp values for cellularity control (reference PCR)	Clonit run number	Cp1	Cp2	Mean Cp	IC Cp value1 <28	IC Cp value2 <28	R3 Pos ctrl Cp value <25	Difference of Cp values	Concordant/Discordant results with both methods	Proven diagnosis	Diagnosis criteria, clinical history
Sample 1	EQC1	NA	NA	Positive	M114	220127-1	21.07	21.04	21.055	29.33	21.08	25.32	220823	28.93	28.94	28.935	23.86	23.86	23.76	7.88	Concordant	Positive EQC	NA, EQC
Sample 2	EQC2	NA	NA	Positive	M70	210906-1	30.4	30.38	30.39	29.16	28.81	24.67	220823	40	40	40	24.95	24.8	23.76	9.61	Concordant	Positive EQC	NA, EQC
Sample 3	EQC3	NA	NA	Positive	M12	210129-1	24.93	24.89	24.91	29.19	25.23	24.45	220823	33.78	33.95	33.865	22.52	22.25	23.76	8.955	Concordant	Positive EQC	NA, EQC
Sample 4	EQC4	NA	NA	Negative	F809	200908-2	Negative	Negative	Negative	26.63	26.73	26.73	220823	Negative	Negative	Negative	22.9	22.79	23.76	NA	Concordant	Negative EQC	NA, EQC
Sample 5	EQC5	NA	NA	Positive	F620	200131-2	28.97	28.92	28.945	29.58	28.29	26.06	220823	37.39	37.1	37.245	23.16	23.03	23.76	8.3	Concordant	Positive EQC	NA, EQC
Sample 6	Patient1	51	M	Positive	F634	200214-1	38.82	38.59	38.705	32.24	28.63	23.8	220921	Negative	Negative	Negative	21.53	21.54	24.49	NA	Discordant	VL	Fever, positive serology, several positive samples including blood, bone marrow and nodes; chronic lymphoid leukemia
Sample 6r	Patient1	cf above, Pt1	cf above, Pt1	cf above, Pt1	cf above, Pt1	221012	38.85	37.42	38.135	29.49	ND	ND	221012	Negative	Negative	Negative	21.42	21,54 and 21,46	24.17	NA	cf above, Pt1	cf above, Pt1	cf above, Pt1
Sample 7	Patient2	3	F	Positive	F637	200615-2	30.09	30.08	30.085	30.94	29.06	25.77	220921	37.89	37.11	37.5	23.12	23.12	24.49	7.415	Concordant	VL	Fever, major splenomegalia and hepatomegalia, pancytopenia, several positive blood and medullar samples
Sample 8	Patient3	79	F	Positive	F648	200227-3	29.37	29.34	29.355	30.37	28.99	27.45	220921	34.85	34.65	34.75	25.12	25.14	24.49	5.395	Concordant	VL	Fever, hepatomegalia, pancytopenia, several positive blood samples, T NHL, rituximab
Sample 9	Patient4	82	F	Positive	F825	200924-2	27.74	27.86	27.8	28.49	27.93	27.7	220921	31.89	31.8	31.845	25.33	25.3	24.49	4.045	Concordant	VL	Fever, positive serology, positive blood and bone marrow samples
Sample 10	Patient5	2	F	Positive	M65	210817-1	26.64	26.56	26.6	29.22	26.79	23.52	220921	34.86	35.22	35.04	22.14	21.99	24.49	8.44	Concordant	VL	Fever, several positive blood and bone marrow samples, positive serology
Sample 11	Patient5	cf above, Pt5, 2 blood samples collected 2 days apart were analyzed simultaneously	cf above, Pt5	Positive	M65	210817-1	25.26	25.32	25.29	29.22	25.73	23.29	220921	33.04	32.81	32.925	23.18	22.99	24.49	7.635	Concordant	VL	cf above, Pt5
Sample 12	Patient6	3	F	Positive	M35	210429-1	40	35.6	37.8	29.13	40	35.7	220921	Negative	Negative	Inhibited	Negative	Negative	24.49	NA	Discordant	VL	Fever, positive bone marrow microscopic examination, positive serology
Sample 12r	Patient6	cf above, Pt6	cf above, Pt6	cf above, Pt6	cf above, Pt6	221012	35.62	Negative	35.62	29.5	ND	ND	221012	Negative	Negative	Inhibited	Negative	Negative	24.17	NA	cf above, Pt6	cf above, Pt6	cf above, Pt6
Sample 12d	Patient6*	cf above, Pt6	cf above, Pt6	cf above, Pt6	one-tenth dilution of M35	210430-1	27.78	27.91	27.845	29.08	27.76	28.18	221012	40	38.69	39.345	29.08	28.7	24.17	11.5	Concordant	VL	cf above, Pt6
Sample 12d	Patient6*	cf above, Pt6	cf above, Pt6	cf above, Pt6	cf above, Pt6	221012	27.31	27.54	27.425	29.5	ND	ND	ND	ND	ND	ND	ND	ND	ND	ND	ND	VL	cf above, Pt6
Sample 13	Patient5	cf above, Pt5	cf above, Pt5	Positive	M27	210323-1	22.63	22.65	22.64	29.53	22.75	23.61	220921	31.78	32.32	32.05	22.87	23.4	24.49	9.41	Concordant	VL	cf above, Pt5
Sample 14	Patient7	2	F	Positive	M175	220802-1	24.21	24.2	24.205	29.8	24.56	25.55	220921	32.7	32.84	32.77	24.81	24.24	24.49	8.565	Concordant	VL	Fever, hepatosplenomegalia, pancytopenia, positive PCRs on blood and bone marrow
Sample 15	Patient3	cf above, Pt3	cf above, Pt3	Positive	F660	200313-1	32.6	32.63	32.615	30.19	28.95	28.29	220921	37.89	38.72	38.305	26.13	26.02	24.49	5.69	Concordant	VL	cf above, Pt3
Sample 16	Patient8	82	M	Negative	F658	200310-1	Negative	Negative	Negative	30.23	29.48	30.94	220921	Negative	Negative	Inhibited	28.45	28.92	24.49	NA	Concordant	Non VL	Non VL patient followed at the University hospital center of Montpellier
Sample 16d	Patient8*	cf above, Pt8	cf above, Pt8	cf above, Pt8	cf above, Pt8	230718-1	Negative	Negative	Negative	29.51	29.52	30.32	230713	Negative	ND	Inhibited	31.55	ND	24.44	NA	cf above, Pt8	cf above, Pt8	cf above, Pt8
Sample 17	Patient9	74	M	Negative	M175	220802-1	Negative	Negative	Negative	29.8	29.96	23.31	220921	Negative	Negative	Negative	21.29	21.26	24.49	NA	Concordant	Non VL	Non VL patient followed at the University hospital center of Montpellier
Sample 18	Patient10	6	M	Negative	F630	200211-1	Negative	Negative	Negative	29.53	29.15	22.28	220921	Negative	Negative	Negative	22.15	22.8	24.49	NA	Concordant	Non VL	Non VL patient followed at the University hospital center of Montpellier
Sample 19	Patient11	67	M	Negative	F736	200611-1	Negative	Negative	Negative	30.62	29.59	31.24	220921	Negative	Negative	Negative	20.24	20.5	24.49	NA	Concordant	Non VL	Non VL patient followed at the University hospital center of Montpellier
Sample 20	Patient5	cf Patient 5	cf Patient 5	Negative	M68	210831-2	Negative	Negative	Negative	29.13	29.36	30.65	220921	Negative	Negative	Inhibited	28.43	28.28	24.49	NA	Concordant	Concordantly Negative	cf above, Pt5
Sample20d	Patient5*	cf Patient 5	cf Patient 5	cf above	tenfold dilution of M68	230718-1	Negative	Negative	Negative	29.51	29.45	31.99	230713	Negative	ND	Inhibited	33.3	ND	24.44	NA	Cf above, Pt5	cf above, Pt5	cf above, Pt5
Sample 21	Patient12	49	M	Positive	M68	210831-3	33.81	32.8	33.305	29.13	29.49	23.88	220921	Negative	Negative	Negative	22.46	22.64	24.49	NA	Discordant	VL	Positive sample referred from an external laboratory
Sample 22	Patient13	54	M	Positive	M31	210409-1	37.27	35.86	36.565	29.26	29.55	23.2	221101	Negative	Negative	Negative	26.79	26.79	24.66	NA	Discordant	VL	Fever, asthenia, weight loss, splenomegaly, pancytopenia, other PCR positive sample with high parasitemia (3000Leishmania/mL)
Sample 23	Patient14	74	M	Positive	F679	200408-1	35.27	35.68	35.475	37.52	32.55	23.69	221101	40	40	40	21.79	26.77	24.66	4.525	Concordant	VL	Positive bone marrow microscopic examination, other PCR positive sample with high parasitemia (9000Leishmania/mL)
Sample 24	Patient15	69	M	Positive	F372	190417-3	36.32	36.53	36.425	21.97	22.04	28.8	221101	Negative	Negative	Negative	26.64	26.64	24.66	NA	Discordant	VL	Fever, asthenia, weight loss, splenomegaly, pancytopenia, positive bone marrow by PCR, positive serology
Sample 24r	Patient15	cf above, Pt15	cf above, Pt15	cf above, Pt15	cf above, Pt15	230718-1	38.42	37.54	37.98	29.51	29.51	28.34	230713	40	ND	40	25.74	ND	24.44	2.02	Concordant	VL	cf above, Pt15
Sample 25	Patient16	59	M	Positive	F619	200131-2	35.48	35.77	35.625	29.59	28.7	25	230710	40	38.5	40	22.67	22.73	24.05	4.375	Concordant	VL	Lung transplantation, chronic renal failure, fiever, heptosplenogaly, pancytopenia, multiple positive bloo samples by PCR
Sample 26	Patient17	75	M	Positive	F638	200214-1	21.96	21.85	21.905	29.31	22.21	25.36	230710	29.19	29.24	29.215	23.53	23.2	24.05	7.31	Concordant	VL	Chronic lymhoid Leukemia, splenomegaly, pancytopenia, postive bone marrow by microscopic examination
Sample 27	Patient19	52	M	Positive	F639	200219-1	29.72	29.72	29.72	29.69	28.89	31.88	230710	36.11	35.73	35.92	29.34	29.6	24.05	6.2	Concordant	VL	Fiever, hepatosplenomagly, asthenia anaemia, thrombopenia, neutropenia, positive serology
Sample 28	Patient20	55	M	Negative	F640	200219-1	Negative	Negative	Negative	29.69	29.81	23.58	230710	Negative	Negative	Negative	21.49	21.36	24.05	NA	Concordant	Non VL	Non VL patient followed at the University hospital center of Montpellier
Sample 29	Patient18	75	M	Positive	F645	200224-1	30.08	29.97	30.025	32.24	29.91	26.05	230710	36.45	35.64	36.045	23.51	23.49	24.05	6.02	Concordant	VL	cf above, Pt18
Sample 30	Patient21	77	F	Positive	F646	200227-3	29.28	29.2	29.24	30.37	28.65	27.85	230710	35.95	35.6	35.775	25.48	25.52	24.05	6.535	Concordant	VL	Refractary T- Non Hodgkin Lymphoma, positive serology
Sample 31	Patient16	cf above, Pt16	cf above, Pt16	Positive	F648	200227-3	35.22	34.67	34.945	30.37	29.33	27.53	230710	Negative	Negative	Negative	25.14	25.52	24.05	NA	Discordant	VL	cf above, Pt16
Sample 31r	Patient16	cf above, Pt16	cf above, Pt16	cf above, Pt16	cf above, Pt16	230718-1	34.86	35.11	34.985	29.51	29.49	27.52	230712	Negative	Negative	Negative	25.54	25.62	24.16	NA	cf above, Pt16		cf above, Pt16
Sample 32	Patient22	45	M	Positive	F650	200227-3	34.09	33.75	33.92	30.37	29.32	27.05	230710	39.59	38.06	38.825	24.69	24.65	24.05	4.905	Concordant	VL	HIV, VL diagnosed in 2014, multiple clinical and/or molecular relapses
Sample 33	Patient23	46	M	Negative	F651	200228-1	Negative	Negative	Negative	31.3	29.05	25.27	230710	Negative	Negative	Negative	22.84	22.74	24.05	NA	Concordant	Non VL	Non VL patient followed at the University hospital center of Montpellier
Sample 34	Patient24	63	M	Positive	F655	200310-1	31.96	31.89	31.925	30.23	28.9	22.97	230710	33.14	32.8	32.97	21.99	21.96	24.05	1.045	Concordant	VL	Asthenia, pancytopenia, fiever, hepatosplenomagkly, no immunodepression
Sample 35	Patient25	2	M	Positive	F658	200310-1	27.38	27.51	27.445	30.23	27.61	26.32	230710	32.68	32.41	32.545	24.14	24.1	24.05	5.1	Concordant	VL	Fiever, splenomegaly, pancytopenia, from an endemic country in south eastern europe, positive bone marrow by PCR
Sample 36	Patient26	20	M	Positive	F671	200324-1	24.08	24.05	24.065	31.27	25.54	24.57	230710	26.95	26.96	26.955	22.47	22.5	24.05	2.89	Concordant	VL	Fiever, from an endemic country in southern europe, positive bone marrow by PCR
Sample 37	Patient27	17	M	Positive	F688	200415-1	32.83	32.5	32.665	29.81	29.29	30.61	230710	37.81	40	38.905	28.75	28.94	24.05	6.24	Concordant	VL	Chronic fiever, positive serology
Sample 38	Patient28	54	M	Negative	F696	200424-1	Negative	Negative	Negative	30.56	29.68	27.72	230710	Negative	Negative	Negative	25.53	25.78	24.05	NA	Concordant	Non VL	Non VL patient followed at the University hospital center of Montpellier
Sample 39	Patient29	65	F	Positive	F704	200505-2	35.79	35.89	35.84	30.57	29.92	29.9	230710	Negative	Negative	Inhibited	28.15	28.19	24.05	NA	Discordant	VL	Pancytopenia, positive serology, positive bone marrow by PCR
Sample39d	Patient29	cf above, Pt29	cf above, Pt29	cf above, Pt29	10 fold dilution of F704	230718-1	36	36.88	36.44	29.51	29.55	29.64	230712	Negative	Negative	Inhibited	31.72	31.58	24.16	NA	cf above, Pt29	cf above, Pt29	cf above, Pt29
Sample39d	Patient29	cf above, Pt29	cf above, Pt29	cf above, Pt29	cf above	230718-1	cf above	cf above	cf above	cf above	cf above	cf above	230712	Negative	Negative	Inhibited	Negative	31.49	24.16	NA	cf above, Pt29	cf above, Pt29	cf above, Pt29
Sample 40	Patient23	cf above, Pt23	cf above, Pt23	Positive	F709	200513-1	36.21	35.99	36.1	30.74	29.75	28.1	230710	Negative	Negative	Negative	25.77	25.54	24.05	NA	Discordant	VL	cf above, Pt23
Sample 40r	Patient23	cf above, Pt23	cf above, Pt23	cf above, Pt23	cf above, Pt23	230718-1	36.5	35.19	35.845	29.51	29.62	27.75	230712	Negative	Negative	Negative	25.62	25.58	24.16	NA	cf above, Pt23	cf above, Pt23	cf above, Pt23
